# Supplementary material for: An Integrative Genomic Prediction Approach for Predicting Buffalo Milk Traits by Incorporating Related Cattle QTLs
Source: Genes (Basel). 2022 Aug 11;13(8):1430. doi: 10.3390/genes13081430 (PMC9408041; doi:10.3390/genes13081430)
Supplement: Supplementary file 1 [file genes-13-01430-s001.zip]

Archive with 1 entries (1 files):
- TableS1_Cattle_milk_QTL_genelist.csv
