# Supplementary material for: An Integrative Genomic Prediction Approach for Predicting Buffalo Milk Traits by Incorporating Related Cattle QTLs
Source: Genes (Basel). 2022 Aug 11;13(8):1430. doi: 10.3390/genes13081430 (PMC9408041; doi:10.3390/genes13081430)
Supplement: Supplementary file 1 [file genes-13-01430-s001.zip › TableS1_Cattle_milk_QTL_genelist.csv]

Gene	CHR	Start	End	Gtype
APP	1	9607382	9921004	protein_coding
EPHA6	1	40608729	41623778	protein_coding
DIRC2	1	67722242	67810789	protein_coding
SEMA5B	1	67840125	67878028	protein_coding
LPP	1	79041610	79725431	protein_coding
MCCC1	1	84574883	84633174	protein_coding
SOX2	1	85933323	85934782	protein_coding
SLC37A1	1	144364346	144437225	protein_coding
SPG21	10	11853161	11873214	protein_coding
HCN4	10	19980212	20021927	protein_coding
NEDD8	10	20777431	20779257	protein_coding
SPRED1	10	33950024	34069008	protein_coding
GNG2	10	44711724	44842190	protein_coding
SLC38A6	10	73380212	73450167	protein_coding
ACOXL	11	1205162	1533761	protein_coding
CCT7	11	11184520	11196236	protein_coding
XDH	11	14176298	14281717	protein_coding
SLC8A1	11	22443220	22797877	protein_coding
TSPYL6	11	36808160	36809404	protein_coding
SPTBN1	11	37030009	37241384	protein_coding
LIMS1	11	44577636	44658623	protein_coding
GALNT14	11	68745032	68963585	protein_coding
DTNB	11	73724474	73935363	protein_coding
NBAS	11	82885991	83188297	protein_coding
FAM84A	11	83655864	83659066	protein_coding
LPIN1	11	86051195	86128538	protein_coding
YWHAQ	11	87842280	87873674	protein_coding
IAH1	11	87942471	87953717	protein_coding
OR1J1	11	93593230	93594171	protein_coding
RALGPS1	11	97674642	97975506	protein_coding
PTGES	11	100143653	100155090	protein_coding
OBP2B	11	103251567	103254248	protein_coding
PAEP	11	103301664	103306381	protein_coding
KCNT1	11	103392739	103438416	protein_coding
CCNA1	12	25129699	25140597	protein_coding
CRYL1	12	36187100	36243551	protein_coding
PSPC1	12	36529631	36579763	protein_coding
SPRY2	12	55684001	55685894	protein_coding
NALCN	12	81550081	81829722	protein_coding
MYO16	12	87918740	88313548	protein_coding
NRP1	13	19911857	20056980	protein_coding
ZEB1	13	34063175	34261299	protein_coding
CFAP61	13	39934251	40222551	protein_coding
ADARB2	13	46383731	46630127	protein_coding
C20orf194	13	52253039	52422570	protein_coding
SYCP2	13	57125794	57197458	protein_coding
bta-mir-296	13	58091936	58092013	miRNA
PMEPA1	13	59023080	59076365	protein_coding
CASS4	13	60037045	60071071	protein_coding
SRXN1	13	60944183	60949364	protein_coding
CHMP4B	13	63817040	63849782	protein_coding
ITCH	13	64357862	64462219	protein_coding
PIGU	13	64499149	64589897	protein_coding
TP53INP2	13	64624466	64626041	protein_coding
ACSS2	13	64794728	64841518	protein_coding
MMP24	13	65172554	65202229	protein_coding
FAM83C	13	65214404	65220014	protein_coding
UQCC1	13	65233032	65327796	protein_coding
PHF20	13	65616355	65741829	protein_coding
AAR2	13	66018116	66038301	protein_coding
RPRD1B	13	67570198	67628069	protein_coding
ZSWIM1	13	75359806	75362820	protein_coding
PLTP	13	75374575	75384705	protein_coding
CDH22	13	75618508	75701655	protein_coding
ZNF16	14	1445334	1456750	protein_coding
C8orf33	14	1487366	1489409	protein_coding
ARHGAP39	14	1563866	1600378	protein_coding
C8orf82	14	1602474	1605012	protein_coding
RECQL4	14	1614027	1620509	protein_coding
MFSD3	14	1620570	1622643	protein_coding
GPT	14	1623903	1626907	protein_coding
PPP1R16A	14	1628814	1633988	protein_coding
FOXH1	14	1654701	1656256	protein_coding
TONSL	14	1681494	1692498	protein_coding
ADCK5	14	1742714	1756301	protein_coding
HSF1	14	1806081	1825793	protein_coding
BOP1	14	1825982	1844587	protein_coding
MROH1	14	1844664	1894424	protein_coding
HGH1	14	1905129	1907245	protein_coding
WDR97	14	1913048	1921667	protein_coding
SHARPIN	14	1925026	1929354	protein_coding
OPLAH	14	1957554	1966646	protein_coding
SPATC1	14	1970919	1998401	protein_coding
GRINA	14	2018559	2021709	protein_coding
PARP10	14	2024713	2031386	protein_coding
PLEC	14	2054917	2088261	protein_coding
NRBP2	14	2152612	2159648	protein_coding
PUF60	14	2164999	2177241	protein_coding
SCRIB	14	2178232	2201042	protein_coding
FAM83H	14	2227350	2232020	protein_coding
ZNF623	14	2266062	2267715	protein_coding
TSTA3	14	2288555	2293395	protein_coding
PYCR3	14	2301587	2309099	protein_coding
MROH6	14	2332751	2337785	protein_coding
GSDMD	14	2341290	2346302	protein_coding
ZC3H3	14	2354390	2418557	protein_coding
LY6H	14	2563160	2565613	protein_coding
LY6E	14	2624758	2628462	protein_coding
GML	14	2715416	2742638	protein_coding
LY6D	14	2801383	2803020	protein_coding
SLURP1	14	2834781	2835985	protein_coding
PSCA	14	2854604	2856167	protein_coding
ARC	14	2892788	2893978	protein_coding
ADGRB1	14	2948972	3014380	protein_coding
TSNARE1	14	3054763	3171546	protein_coding
GPR20	14	3639632	3640717	protein_coding
PTK2	14	3870893	4065010	protein_coding
AGO2	14	4085146	4168483	protein_coding
TRAPPC9	14	4229512	4616552	protein_coding
KCNK9	14	4644332	4741649	protein_coding
COL22A1	14	5154763	5353760	protein_coding
KHDRBS3	14	7440523	7582740	protein_coding
PREX2	14	34040796	34340573	protein_coding
EXT1	14	48318650	48633661	protein_coding
APOA4	15	27906599	27909370	protein_coding
SIK3	15	27942431	28060833	protein_coding
TMPRSS13	15	29000630	29022098	protein_coding
KMT2A	15	29667707	29715637	protein_coding
ADM	15	42911044	42913326	protein_coding
STIM1	15	51845122	52049569	protein_coding
ATG16L2	15	53137073	53152599	protein_coding
FCHSD2	15	53161555	53404313	protein_coding
DNAJB13	15	54180361	54192907	protein_coding
BDNF	15	59164541	59200908	protein_coding
FBXO3	15	65186337	65219692	protein_coding
BRINP3	16	15798745	16267012	protein_coding
DIEXF	16	75346250	75373188	protein_coding
PLRG1	17	2894754	2912624	protein_coding
LSM6	17	12322226	12340189	protein_coding
TBC1D9	17	17374260	17443063	protein_coding
MAML3	17	18144415	18325277	protein_coding
MGARP	17	18709903	18721278	protein_coding
FAT4	17	32712712	32889849	protein_coding
TMEM132C	17	49445324	49739129	protein_coding
SCARB1	17	53180927	53273723	protein_coding
KSR2	17	59486327	59916267	protein_coding
MED13L	17	60900472	61145866	protein_coding
SLC8B1	17	63561392	63591370	protein_coding
ASCC2	17	71057877	71093887	protein_coding
MLKL	18	2160856	2177621	protein_coding
WWOX	18	5283909	6196774	protein_coding
SNX20	18	19157447	19166134	protein_coding
OGFOD1	18	24237405	24267636	protein_coding
Telomerase-vert	18	33990687	33991116	misc_RNA
PAK4	18	49160982	49169719	protein_coding
ERF	18	51350921	51357467	protein_coding
ZNF526	18	51373917	51378873	protein_coding
DEDD2	18	51380803	51395993	protein_coding
ZNF283	18	52380158	52391523	protein_coding
CCDC61	18	53932078	53944868	protein_coding
LRRC4B	18	57103010	57127435	protein_coding
NLRP12	18	61091348	61143063	protein_coding
ANKFN1	19	7329920	7490693	protein_coding
ACACA	19	13752492	13996058	protein_coding
ASIC2	19	16353233	17562209	protein_coding
TOM1L2	19	35158487	35228878	protein_coding
STAT5B	19	42960226	42996671	protein_coding
STAT5A	19	43033597	43054075	protein_coding
CCDC57	19	51271301	51351984	protein_coding
FASN	19	51384922	51403614	protein_coding
AATK	19	52181458	52196943	protein_coding
WIPI1	19	62424507	62457703	protein_coding
AXIN2	19	62834850	62860774	protein_coding
CEP112	19	63070089	63219248	protein_coding
PRKCA	19	63500603	63581649	protein_coding
CACNG5	19	63621226	63627088	protein_coding
INSIG2	2	70122000	70142602	protein_coding
IDH1	2	96941049	96962496	protein_coding
TTLL4	2	107412038	107428757	protein_coding
FAM124B	2	113274595	113287683	protein_coding
CUL3	2	113372323	113487279	protein_coding
RHBDD1	2	115826528	115960780	protein_coding
CCL20	2	116759408	116762490	protein_coding
PID1	2	117836412	118104185	protein_coding
MAP1B	20	9330175	9419040	protein_coding
bta-mir-582	20	19588111	19588208	miRNA
PARP8	20	28315521	28506629	protein_coding
HCN1	20	29121455	29566631	protein_coding
NNT	20	31171388	31258005	protein_coding
NIM1K	20	31484954	31510630	protein_coding
GHR	20	31890736	32199996	protein_coding
OXCT1	20	32683996	32848723	protein_coding
PLCXD3	20	33030483	33230694	protein_coding
C6	20	33328558	33405555	protein_coding
MROH2B	20	33456349	33528569	protein_coding
PTGER4	20	33762479	33774648	protein_coding
C9	20	35092195	35158959	protein_coding
FYB	20	35248388	35347535	protein_coding
RICTOR	20	35376524	35514741	protein_coding
LIFR	20	35917479	35966671	protein_coding
EGFLAM	20	35999051	36178472	protein_coding
GDNF	20	36635643	36656528	protein_coding
WDR70	20	36707140	36993695	protein_coding
NIPBL	20	37189901	37303893	protein_coding
SLC1A3	20	37596604	37679976	protein_coding
RANBP3L	20	37965076	38018890	protein_coding
PRLR	20	39073246	39137480	protein_coding
AMACR	20	39805163	39820743	protein_coding
RETREG1	20	56709603	56758641	protein_coding
TTC23	21	7602847	7763431	protein_coding
ABHD2	21	20998719	21106763	protein_coding
WDR61	21	31196240	31215312	protein_coding
MAP1A	21	55810061	55829462	protein_coding
WDR76	21	55990783	56041778	protein_coding
FBLN5	21	57153110	57246389	protein_coding
ITPK1	21	58182391	58347037	protein_coding
KIF26A	21	70313782	70351845	protein_coding
INF2	21	70827525	70839732	protein_coding
FHIT	22	41319551	42108622	protein_coding
WNT5A	22	46096245	46112683	protein_coding
DAAM2	23	13775149	13829110	protein_coding
ADGRF5	23	20052363	20128180	protein_coding
ZSCAN16	23	30305069	30312399	protein_coding
HIST1H3H	23	30715880	30716290	protein_coding
CARMIL1	23	32029122	32339087	protein_coding
KIAA0319	23	32901068	32942727	protein_coding
CDKAL1	23	36601290	37218380	protein_coding
ZNF407	24	3841029	4197665	protein_coding
CD226	24	7576790	7669724	protein_coding
DOK6	24	7692283	8100346	protein_coding
ANKRD29	24	33386429	33419545	protein_coding
PIGN	24	60978529	61087325	protein_coding
SERPINB12	24	62319472	62329373	protein_coding
TMC5	25	17146668	17201619	protein_coding
CUX1	25	35243348	35515094	protein_coding
CH25H	26	10976195	10978251	protein_coding
PLCE1	26	15372112	15701216	protein_coding
TBC1D12	26	15754511	15850136	protein_coding
PDLIM1	26	16605968	16646619	protein_coding
PKD2L1	26	21056133	21108833	protein_coding
WNT8B	26	21240570	21244552	protein_coding
PAX2	26	21470763	21546730	protein_coding
KAZALD1	26	21760437	21762788	protein_coding
GBF1	26	22761606	22884208	protein_coding
SORCS1	26	27810198	28389391	protein_coding
CACUL1	26	39292197	39356979	protein_coding
UROS	26	45635844	45660024	protein_coding
DOCK1	26	46791127	47295654	protein_coding
MKI67	26	47851223	47879459	protein_coding
MCPH1	27	4313369	4554747	protein_coding
WDR17	27	6625352	6673110	protein_coding
FAT1	27	15477549	15604015	protein_coding
PURG	27	26260213	26261265	protein_coding
FUT10	27	28320661	28398005	protein_coding
ADAM2	27	34249449	34353369	protein_coding
CSGALNACT1	27	37841210	38016326	protein_coding
CHRM3	28	12810767	12812539	protein_coding
ARID5B	28	18003736	18191994	protein_coding
CTNNA3	28	22419203	24270401	protein_coding
SGPL1	28	27133426	27185945	protein_coding
MAPK8	28	43160797	43196195	protein_coding
MS4A15	29	37695483	37703529	protein_coding
ASRGL1	29	41454920	41473601	protein_coding
AHNAK	29	41576805	41605018	protein_coding
TBX19	3	250260	276531	protein_coding
UAP1	3	6900267	6932034	protein_coding
NHLH1	3	9442357	9442758	protein_coding
PEA15	3	9578375	9588605	protein_coding
FGGY	3	86788072	87273175	protein_coding
USP24	3	91711045	91866000	protein_coding
CCDC24	3	102655361	102659082	protein_coding
CSMD2	3	112558420	112898742	protein_coding
USP40	3	113786837	113866952	protein_coding
PLEKHA8	4	66696649	66755780	protein_coding
ZNF804B	4	73326980	73897041	protein_coding
CADPS2	4	87522151	88100974	protein_coding
LEP	4	93249874	93266624	protein_coding
CPA4	4	94861073	94884747	protein_coding
TBXAS1	4	104133819	104307005	protein_coding
INSIG1	4	117906798	117920021	protein_coding
LIN7A	5	10409389	10566010	protein_coding
PPP1R1A	5	25627052	25631242	protein_coding
RARG	5	26935718	26956343	protein_coding
NELL2	5	35657329	36042694	protein_coding
FAM19A2	5	51991217	52115320	protein_coding
DRAM1	5	66043815	66079316	protein_coding
IGF-I	5	66532877	66604734	protein_coding
STAB2	5	67612447	67784730	protein_coding
SYN3	5	71475847	71926718	protein_coding
LARGE1	5	72157229	72769395	protein_coding
CCDC91	5	81582317	81992463	protein_coding
ITPR2	5	83398954	83986176	protein_coding
BCAT1	5	85480247	85597788	protein_coding
SLCO1A2	5	89258893	89311142	protein_coding
PIK3C2G	5	91835146	92276939	protein_coding
LMO3	5	93693961	93757644	protein_coding
MGST1	5	93926791	93950162	protein_coding
DERA	5	94316293	94434347	protein_coding
EPS8	5	94673755	94749093	protein_coding
RERG	5	95098306	95228587	protein_coding
ERP27	5	95397671	95422809	protein_coding
GABARAPL1	5	100205186	100215034	protein_coding
ENTHD1	5	111671083	111766560	protein_coding
SREBF2	5	113377699	113414729	protein_coding
CENPM	5	113444186	113456257	protein_coding
NFAM1	5	113843751	113862537	protein_coding
SNORA56	5	115027051	115027180	snoRNA
NDNF	6	4372937	4376146	protein_coding
PDE5A	6	6874055	7070187	protein_coding
SEC24D	6	7651891	7761965	protein_coding
C4orf32	6	14515394	14565920	protein_coding
ABCG2	6	37913110	38030583	protein_coding
KCNIP4	6	41709362	43021626	protein_coding
PPARGC1A	6	44854113	44960668	protein_coding
APBB2	6	61362546	61744231	protein_coding
OCIAD1	6	69144344	69167282	protein_coding
LRRC66	6	69501920	69523156	protein_coding
SPATA18	6	69564009	69608371	protein_coding
EXOC1	6	72941463	72989013	protein_coding
POLR2B	6	74027219	74071144	protein_coding
ADGRL3	6	78991885	79313522	protein_coding
TECRL	6	81511554	81653990	protein_coding
EPHA5	6	82560093	82962887	protein_coding
CENPC	6	84904999	84998863	protein_coding
UBA6	6	85050210	85137078	protein_coding
GNRHR	6	85156053	85173495	protein_coding
TMPRSS11D	6	85255406	85318173	protein_coding
TMPRSS11A	6	85337482	85400112	protein_coding
TMPRSS11F	6	85473854	85512994	protein_coding
UGT2A3	6	86810496	86835733	protein_coding
SULT1E1	6	87035926	87094952	protein_coding
CSN1S1	6	87141556	87159096	protein_coding
CSN2	6	87179502	87188025	protein_coding
ODAM	6	87327028	87335880	protein_coding
CSN3	6	87378398	87392750	protein_coding
CABS1	6	87469516	87471608	protein_coding
AMTN	6	87608794	87621025	protein_coding
AMBN	6	87694412	87705727	protein_coding
RUFY3	6	87819398	87910688	protein_coding
MOB1B	6	87976520	88030195	protein_coding
SLC4A4	6	88182303	88541046	protein_coding
GC	6	88695940	88739180	protein_coding
NPFFR2	6	89052210	89059348	protein_coding
ADAMTS3	6	89162542	89460195	protein_coding
COX18	6	89922143	89932628	protein_coding
ANKRD17	6	89935677	90102798	protein_coding
ALB	6	90232762	90251126	protein_coding
AFP	6	90258976	90280522	protein_coding
MTHFD2L	6	90842934	90985937	protein_coding
AREG	6	91126256	91138391	protein_coding
BTC	6	91430305	91480129	protein_coding
PARM1	6	91597122	91723390	protein_coding
RCHY1	6	92061508	92076962	protein_coding
PPEF2	6	92450703	92479053	protein_coding
ART3	6	92607226	92755605	protein_coding
SCARB2	6	92797820	92879565	protein_coding
SHROOM3	6	93340874	93398475	protein_coding
SOWAHB	6	93486378	93488711	protein_coding
SEPT11	6	93528980	93628589	protein_coding
CNOT6L	6	94177121	94217673	protein_coding
FRAS1	6	94711652	95055569	protein_coding
NAA11	6	95805273	95805962	protein_coding
GK2	6	95882918	95884576	protein_coding
C4orf22	6	96794894	97503220	protein_coding
HNRNPD	6	98916663	98933842	protein_coding
SCD5	6	99233279	99410753	protein_coding
IER2	7	13543664	13545435	protein_coding
PCDHA11	7	53650655	53653078	protein_coding
ARHGAP26	7	55822283	56166010	protein_coding
SCGB3A2	7	61104006	61108298	protein_coding
ADRB2	7	62229186	62230442	protein_coding
PDGFRB	7	63496230	63532702	protein_coding
ANXA6	7	64359563	64406299	protein_coding
EBF1	7	72396487	72804182	protein_coding
TTC1	7	73708740	73757646	protein_coding
TENM2	7	82387328	82589268	protein_coding
FAM81B	7	97094359	97151941	protein_coding
SLC24A2	8	24497953	24778056	protein_coding
KDM4C	8	37980606	38175047	protein_coding
DOCK5	8	73518243	73690464	protein_coding
PHF2	8	86380913	86424891	protein_coding
SEMA4D	8	90136712	90262973	protein_coding
ME1	9	23401999	23590098	protein_coding
SEC63	9	42651150	42718789	protein_coding
MCHR2	9	50599572	50623262	protein_coding
EPB41L2	9	69916605	70027346	protein_coding
ARFGEF3	9	77035587	77158234	protein_coding
HEBP2	9	77215760	77222555	protein_coding
SASH1	9	86852607	86998307	protein_coding
MBNL3	X	16113422	16173828	protein_coding
FMR1	X	30922774	30962111	protein_coding
AFF2	X	31424252	31964101	protein_coding
VMA21	X	34102420	34112798	protein_coding
COL4A6	X	61054247	61125754	protein_coding
FAM155B	X	86163690	86189860	protein_coding
bta-mir-222	X	103538141	103538250	miRNA
MAOB	X	105235855	105359152	protein_coding
PPP1R2P9	X	106264820	106265721	protein_coding
MBTPS2	X	128669636	128713850	protein_coding
GRPR	X	134606820	134643886	protein_coding
ASB9	X	135474903	135503525	protein_coding
GLRA2	X	136034407	136242903	protein_coding
GPM6B	X	136872591	136915809	protein_coding
ARHGAP6	X	137588934	137693777	protein_coding
CLCN4	X	142758548	142827683	protein_coding
WWC3	X	142845107	142966304	protein_coding
